# Supplementary material for: Random genome reduction coupled with polyhydroxybutyrate biosynthesis to facilitate its accumulation in Escherichia coli
Source: Front Bioeng Biotechnol. 2022 Aug 29;10:978211. doi: 10.3389/fbioe.2022.978211 (PMC9465206; doi:10.3389/fbioe.2022.978211)
Supplement: Supplementary file 2 [file DataSheet2.xlsx]

## Sheet: Sheet1
Supplementary Table S5. The information of all deleted genes
start	end	name	Protein product	size	annoation
D1
4507466	4508617	insI3	NP_418704.1	383	IS30 family transposase
4510690	4511457	fecE	NP_418707.1	255	ferric citrate ABC transporter ATP binding subunit
4511458	4512414	fecD	NP_418708.1	318	ferric citrate ABC transporter membrane subunit FecD
4512411	4513409	fecC	NP_418709.1	332	ferric citrate ABC transporter membrane subunit FecC
4513406	4514308	fecB	NP_418710.4	300	ferric citrate ABC transporter periplasmic binding protein
4514353	4516677	fecA	NP_418711.1	774	ferric citrate outer membrane transporter
4516764	4517717	fecR	NP_418712.1	317	ferric citrate regulator FecR
4517714	4518235	fecI	NP_418713.1	173	RNA polymerase sigma factor FecI
4518372	4518440	ykiE	YP_010051215.1	22	protein YkiE
4518527	4518802	insA7	NP_418714.1	91	IS1 family repressor protein InsA
4519338	4520324	yjhU	NP_418715.2	328	putative DNA-binding transcriptional regulator YjhU
4520671	4522020	yjhF	NP_418716.1	449	putative transporter YjhF
4522127	4524094	yjhG	NP_418717.1	655	D-xylonate dehydratase
4524105	4525010	yjhH	NP_418718.4	301	putative 2-dehydro-3-deoxy-D-pentonate aldolase
4525015	4525803	yjhI	NP_418719.1	262	putative DNA-binding transcriptional regulator YjhI
4526106	4526888	sgcR	NP_418720.1	260	putative DNA-binding transcriptional regulator SgcR
4526905	4527537	sgcE	NP_418721.1	210	putative epimerase SgcE
4527549	4527980	sgcA	NP_418722.1	143	putative PTS enzyme IIA component SgcA
4528111	4528917	sgcQ	NP_418723.1	268	putative nucleoside triphosphatase
4528930	4530243	sgcC	NP_418724.1	437	putative PTS enzyme IIC component SgcC
4530255	4530533	sgcB	YP_588476.1	92	putative PTS enzyme IIB component SgcB
4530530	4531651	sgcX	NP_418725.4	373	putative endoglucanase with Zn-dependent exopeptidase domain
4532437	4533183	yjhP	NP_418726.1	248	putative methyltransferase YjhP
4533239	4533784	yjhQ	NP_418727.1	181	putative acetyltransferase TopAI antitoxin YjhQ
4533796	4534053	topAI	YP_588477.1	85	toxin of the TopAI-YjhQ toxin-antitoxin system, TopA inhibitor
4536597	4536695	ythB	YP_010051216.1	32	protein YthB
4536614	4537594	nanS	NP_418729.1	326	N-acetyl-9-O-acetylneuraminate esterase
4537659	4538765	nanM	NP_418730.4	368	N-acetylneuraminate mutarotase
4538785	4539501	nanC	NP_418731.2	238	N-acetylneuraminate outer membrane channel
4540957	4541559	fimB	NP_418732.1	200	Type 1 fimbriae regulatory protein FimB
4542037	4542633	fimE	NP_418733.1	198	regulator for fimA
4543115	4543663	fimA	NP_418734.1	182	type 1 fimbriae major subunit
4543728	4544267	fimI	NP_418735.2	179	putative fimbrial protein FimI
4544304	4545029	fimC	NP_418736.3	241	type 1 fimbriae periplasmic chaperone
4545096	4547732	fimD	NP_418737.1	878	type I fimbriae usher protein
4547742	4548272	fimF	NP_418738.1	176	type 1 fimbriae minor subunit FimF
4548285	4548788	fimG	NP_418739.1	167	type 1 fimbriae minor subunit FimG
4548808	4549710	fimH	NP_418740.1	300	type 1 fimbriae D-mannose specific adhesin
4549953	4551296	gntP	NP_418741.1	447	fructuronate transporter
4551636	4552820	uxuA	NP_418742.1	394	D-mannonate dehydratase
4552901	4554361	uxuB	NP_418743.1	486	D-mannonate oxidoreductase
4554576	4555349	uxuR	NP_418744.1	257	DNA-binding transcriptional repressor UxuR
4555490	4556320	yjiC	NP_418745.3	276	DUF2686 domain-containing protein YjiC
4556574	4556675	ytiC	YP_009518830.1	33	protein YtiC
4556654	4556797	ytiD	YP_009518831.1	47	protein YtiD
4556913	4556996	idlP	YP_009518832.1	27	iraD leader peptide
4556993	4557385	iraD	NP_418746.4	130	anti-adaptor protein IraD
4557378	4558289	hypT	NP_418747.1	303	DNA-binding transcriptional dual regulator HypT
4558354	4559526	iadA	NP_418748.1	390	isoaspartyl dipeptidase
4559539	4560000	yjiG	NP_418749.1	153	Gate family protein YjiG
4559997	4560680	yjiH	NP_418750.2	227	uncharacterized protein YjiH
4560930	4561484	kptA	NP_418751.4	184	RNA 2\\'-phosphotransferase
4561497	4562675	yjiJ	NP_418752.1	392	putative transporter YjiJ
4562743	4563603	yjiK	NP_418753.3	286	PF06977 family protein YjiK
4563668	4563925	ytiA	YP_009518833.1	85	uncharacterized protein YtiA
4563922	4564689	yjiL	NP_418754.2	255	putative ATPase, activator of (R)-hydroxyglutaryl-CoA dehdratase
4564699	4565850	yjiM	NP_418755.4	383	putative dehydratase subunit
4565966	4567246	yjiN	NP_418756.1	426	DUF445 domain-containing protein YjiN
4567287	4568519	mdtM	NP_418757.1	410	multidrug efflux pump/bile salt:H(+) antiporter/Na(+):H(+) antiporter/K(+):H(+) antiporter
4568692	4568727	ytiE	YP_010283920.1	11	protein YtiE
4570162	4571574	yjiR	NP_418760.1	470	fused putative DNA-binding transcriptional regulator/putative aminotransferase YjiR
4571751	4571915	yjiS	NP_418761.1	54	DUF1127 domain-containing protein YjiS
4572414	4573931	yjiT	YP_009518834.1	505	putative uncharacterized protein YjiT
4576912	4577958	mcrC	NP_418765.1	348	Type IV methyl-directed restriction enzyme EcoKMcrBC subunit
4577958	4579337	mcrB	NP_418766.4	459	5-methylcytosine-specific restriction enzyme subunit McrB
4577958	4578854	mcrB	YP_010051217.1	298	McrBS
4579499	4579840	symE	NP_418767.4	113	nucleoid-associated protein SymE
4580068	4581462	hsdS	NP_418768.1	464	type I restriction enzyme EcoKI specificity subunit
4581459	4583048	hsdM	NP_418769.1	529	type I restriction enzyme EcoKI methylase subunit
4583249	4586761	hsdR	NP_418770.2	1170	type I restriction enzyme EcoKI endonuclease subunit
4586949	4587863	mrr	NP_418771.1	304	Type IV methyl-directed restriction enzyme EcoKMrr
4587909	4588865	yjiA	NP_418772.4	318	P-loop guanosine triphosphatase YjiA
4588876	4589079	yjiX	NP_418773.1	67	PF04328 family protein YjiX
4589129	4591279	btsT	NP_418774.2	716	pyruvate:H(+) symporter
4527977	4528066	ryjB		90	small RNA RyjB
4579835	4579911	symR		77	small regulatory RNA antitoxin SymR
4509804	4510133	yjhV		330
4518721	4519224	insB7		504
4535015	4536031	yjhR		1017
4568998	4569918	rpnD		921
4574135	4576855	yjiV		2721
4508684	4508942	insM		259
4534430	4534675	yjhZ		246
D2
263328	263669	ykfI	NP_414779.1	113	toxin of the YkfI-YafW toxin-antitoxin system
263690	264007	yafW	NP_414780.1	105	antitoxin of the YkfI-YafW toxin-antitoxin pair
264026	264247	ykfH	YP_588435.1	73	DUF987 domain-containing protein YkfH
264256	264732	ykfG	NP_414781.1	158	RadC-like JAB domain-containing protein YkfG
264748	265206	yafX	NP_414782.1	152	protein YafX
265304	265543	ykfF	NP_414783.1	79	protein YkfF
265620	266087	ykfB	NP_414784.1	155	protein YkfB
266110	266553	yafY	NP_414785.4	147	inner membrane lipoprotein YafY
267184	268005	yafZ	NP_414786.4	273	DUF932 domain-containing protein YafZ
268097	268960	ykfA	NP_414787.4	287	putative GTP-binding protein YkfA
269289	270182	perR	NP_414788.1	297	putative transcriptional regulator PerR
270603	271754	insI1	NP_414790.1	383	IS30 family transposase
272847	273992	ykfC	YP_009518741.1	381	PF00078 domain-containing protein YkfC
274101	275081	insH1	NP_414793.2	326	IS5 family transposase and trans-activator
275325	276728	mmuP	NP_414794.4	467	S-methyl-L-methionine transporter
276715	277647	mmuM	NP_414795.1	310	homocysteine S-methyltransferase
277756	278802	afuC	NP_414796.2	348	ABC transporter ATP-binding protein AfuC
279178	279681	insB2	NP_414798.1	167	IS1 family protein InsB
279600	279875	insA2	NP_414799.1	91	IS1 family protein InsA
280385	280735	yagB	YP_009518742.1	116	orphan antitoxin YagB
280829	281983	yagA	NP_414801.1	384	integrase core domain-containing protein YagA
282278	283186	yagE	NP_414802.2	302	putative 2-dehydro-3-deoxygluconate aldolase
283201	285168	yagF	NP_414803.1	655	D-xylonate dehydratase
285395	286777	yagG	NP_414804.1	460	putative D-xylonate transporter YagG
286789	288399	yagH	NP_414805.1	536	putative xylosidase/arabinosidase
288404	289162	xynR	NP_414806.1	252	DNA-binding transcriptional repressor XynR
289301	290305	argF	NP_414807.1	334	ornithine carbamoyltransferase ArgF
290275	290370	argL	YP_010051174.1	31	putative translational regulatory protein ArgL
290510	290638	ykgS	YP_009518743.1	42	protein YkgS
290649	291152	insB3	NP_414808.1	167	IS1 family protein InsB
291071	291346	insA3	NP_414809.1	91	IS1 family protein InsA
291500	292231	yagJ	YP_009518744.1	243	protein YagJ
292322	292948	yagK	NP_414811.1	208	uncharacterized protein YagK
293220	293918	yagL	NP_414812.1	232	resolvase-like catalytic domain-containing protein YagL
293945	294799	yagM	NP_414813.1	284	protein YagM
294918	295142	ykgV	YP_009518745.1	74	protein YkgV
295139	295579	yagN	NP_414814.1	146	protein YagN
295696	297096	intF	NP_414815.1	466	putative phage integrase
272580	272654	eyeA		74	small RNA eyeA
279931	280104	insI2		174
263150	263212	ykfN		63
266553	266774	ykfL		192
266776	266967	ykfK		822
278814	279162	aufB		349
280114	280362	insX		249
D3
2457015	2459159	fadJ	NP_416843.1	714	3-hydroxyacyl-CoA dehydrogenase FadJ
2459159	2460469	fadI	NP_416844.1	436	3-ketoacyl-CoA thiolase FadI
2460650	2460934	yfcZ	NP_416845.2	94	DUF406 domain-containing protein YfcZ
2461306	2462646	fadL	NP_416846.2	446	long-chain fatty acid outer membrane channel/bacteriophage T2 receptor
2463012	2464070	yfdF	NP_416847.1	352	protein YfdF
2464252	2465007	mlaA	NP_416848.1	251	intermembrane phospholipid transport system - outer membrane lipoprotein MlaA
2465301	2466233	yfdC	NP_416849.1	310	inner membrane protein YfdC
2466545	2467702	intS	NP_416850.1	385	prophage CPS-53 integrase
2467855	2468217	yfdG	NP_416851.1	120	putative bactoprenol-linked glucose translocase
2468214	2469134	yfdH	NP_416852.1	306	bactoprenol glucosyl transferase
2469131	2470462	yfdI	NP_416853.1	443	serotype-specific glucosyl transferase YfdI
2470497	2470643	yodE	YP_010051190.1	48	toxic protein YodE
2471077	2471517	yfdK	NP_416855.1	146	putative tail fiber assembly protein YfdK
2472112	2472387	yfdM	YP_009518803.1	91	putative methyltransferase YfdM
2472387	2472881	yfdN	NP_416858.1	164	uncharacterized protein YfdN
2472878	2473246	yfdO	YP_009518804.1	122	protein YdfO
2473604	2473966	yfdP	NP_416860.4	120	uncharacterized protein YfdP
2474032	2474856	yfdQ	NP_416861.1	274	DUF2303 domain-containing protein YfdQ
2474984	2475520	yfdR	NP_416862.2	178	5\\'-deoxynucleotidase
2475511	2475873	yfdS	NP_416863.1	120	protein YfdS
2475873	2476178	yfdT	NP_416864.1	101	protein YfdT
2476094	2476234	ypdJ	YP_009518805.1	46	putative uncharacterized protein YpdJ
2476310	2476510	torI	YP_588463.1	66	prophage CPS-53 recombination directionality factor and response regulator inhibitor
2476694	2477629	dsdC	NP_416865.1	311	DNA-binding transcriptional dual regulator DsdC
2477847	2479184	dsdX	NP_416866.1	445	D-serine transporter
2479202	2480530	dsdA	NP_416867.1	442	D-serine ammonia-lyase
2480638	2482176	emrY	NP_416868.1	512	tripartite efflux pump membrane subunit EmrY
2482176	2483339	emrK	NP_416869.1	387	tripartite efflux pump membrane fusion protein EmrK
2483729	2483758	evgL	YP_010051191.1	9	protein EvgL
2483755	2484369	evgA	NP_416870.1	204	DNA-binding transcriptional activator EvgA
2484374	2487967	evgS	NP_416871.1	1197	sensor histidine kinase EvgS
2488023	2489168	yfdE	NP_416872.4	381	acetyl-CoA:oxalate CoA-transferase
2489242	2490186	yfdV	NP_416873.1	314	putative transport protein YfdV
2490256	2491950	oxc	NP_416874.1	564	oxalyl-CoA decarboxylase
2492004	2493254	frc	NP_416875.1	416	formyl-CoA transferase
2493767	2494402	yfdX	NP_416876.1	211	protein YfdX
2494698	2494973	ypdI	NP_416877.1	91	colanic acid synthesis putative lipoprotein YpdI
2495050	2495292	yfdY	NP_416878.1	80	DUF2545 domain-containing protein YfdY
2495645	2496565	lpxP	NP_416879.4	306	palmitoleoyl acyltransferase
2496921	2496992	ypdK	YP_002791250.1	23	putative membrane protein YpdK
2497057	2498295	alaC	NP_416880.1	412	glutamate--pyruvate aminotransferase AlaC
2498671	2500368	pyrS	NP_416881.1	565	sensor histidine kinase PyrS
2500383	2501117	pyrR	NP_416882.1	244	DNA-binding transcriptional activator PyrR
2501130	2501987	ypdC	NP_416883.1	285	putative AraC-type DNA-binding transcriptional regulator YpdC
2501990	2504485	fryA	NP_416884.1	831	putative PTS multiphosphoryl transfer protein FryA
2466309	2466383	argW		75	tRNA-Arg
2470803	2471105	tfaS		303
2476584	2476598	pawZ		15
D4
4301027	4303078	mdtO	NP_418505.2	683	putative multidrug efflux pump subunit MdtO
4303078	4304109	mdtN	NP_418506.1	343	putative multidrug efflux pump membrane fusion protein
4304128	4304403	ytcA	YP_001165334.1	91	putative lipoprotein YtcA
4304612	4306597	yjcS	NP_418507.2	661	linear primary-alkylsulfatase
4306870	4307799	alsK	NP_418508.1	309	D-allose kinase
4307783	4308478	alsE	NP_418509.1	231	D-allulose-6-phosphate 3-epimerase
4308489	4309469	alsC	NP_418510.1	326	D-allose ABC transporter membrane subunit
4309448	4310980	alsA	NP_418511.1	510	D-allose ABC transporter ATP binding subunit
4311107	4312042	alsB	NP_418512.1	311	D-allose ABC transporter periplasmic binding protein
4312101	4312991	alsR	NP_418513.4	296	DNA-binding transcriptional repressor AlsR
4313350	4313799	rpiB	NP_418514.1	149	allose-6-phosphate isomerase/ribose-5-phosphate isomerase B
4313868	4314197	yjdP	YP_026281.1	109	protein YjdP
4314344	4315102	phnP	NP_418516.1	252	5-phospho-alpha-D-ribosyl 1,2-cyclic phosphate phosphodiesterase
4315104	4315538	phnO	NP_418517.1	144	aminoalkylphosphonate N-acetyltransferase
4315525	4316082	phnN	NP_418518.1	185	ribose 1,5-bisphosphate phosphokinase
4316082	4317218	phnM	NP_418519.1	378	RPnTP hydrolase
4317215	4317895	phnL	NP_418520.1	226	methylphosphonate degradation complex subunit PhnL
4318006	4318764	phnK	YP_026282.1	252	carbon-phosphorus lyase subunit PhnK
4318761	4319606	phnJ	NP_418522.1	281	carbon-phosphorus lyase core complex subunit PhnJ
4319599	4320663	phnI	NP_418523.1	354	carbon-phosphorus lyase core complex subunit PhnI
4320663	4321247	phnH	NP_418524.1	194	carbon-phosphorus lyase core complex subunit PhnH
4321244	4321696	phnG	NP_418525.1	150	carbon-phosphorus lyase core complex subunit PhnG
4321697	4322422	phnF	NP_418526.1	241	putative transcriptional regulator PhnF
D5
3858401	3860116	yidK	NP_418135.1	571	putative transporter YidK
3860283	3861176	yidL	NP_418136.2	297	putative DNA-binding transcriptional regulator YidL
3861987	3862472	glvB	YP_009518824.1	161	putative PTS enzyme II component GlvB
D6
2101895	2102875	insH7	NP_415847.2	326	IS5 family transposase and trans-activator
2103391	2104509	wbbK	NP_416536.1	372	putative glycosyltransferase WbbK
2104494	2105084	wbbJ	NP_416537.1	196	putative lipopolysaccharide biosynthesis O-acetyl transferase WbbJ
2105065	2106057	wbbI	NP_416538.1	330	beta-1,6-galactofuranosyltransferase WbbI
2106060	2107226	wbbH	NP_416539.1	388	putative O-antigen polymerase
2107226	2108329	glf	NP_416540.1	367	UDP-galactopyranose mutase
2108337	2109584	rfbX	NP_416541.1	415	polyisoprenol-linked O16-antigen repeat unit flippase
2109581	2110138	rfbC	NP_416542.1	185	dTDP-4-dehydrorhamnose 3,5-epimerase
2110138	2111019	rfbA	NP_416543.1	293	glucose-1-phosphate thymidylyltransferase 1
2111077	2111976	rfbD	NP_416544.1	299	dTDP-4-dehydrorhamnose reductase
2111976	2113061	rfbB	NP_416545.1	361	dTDP-glucose 4,6-dehydratase 1
2113434	2114327	galF	NP_416546.1	297	UTP:glucose-1-phosphate uridylyltransferase, low activity
2114502	2115896	wcaM	NP_416547.1	464	putative colanic acid biosynthesis protein WcaM
2115907	2117127	wcaL	NP_416548.1	406	putative colanic acid biosynthesis glycosyl transferase WcaL
2117124	2118404	wcaK	NP_416549.1	426	colanic acid biosynthesis pyruvyl transferase WcaK
2118680	2120158	wzxC	NP_416550.1	492	colanic acid repeat unit flippase
2120160	2121554	wcaJ	NP_416551.1	464	UDP-glucose:undecaprenyl-phosphate glucose-1-phosphate transferase
2121609	2122979	cpsG	NP_416552.1	456	phosphomannomutase
2123084	2124520	cpsB	NP_416553.1	478	mannose-1-phosphate guanylyltransferase
2102833	2103389	wbbL		557
D7
3581863	3583041	yhhZ	NP_417899.1	392	putative endonuclease YhhZ
3583483	3583758	insA6	NP_417901.1	91	IS1 family protein InsA
D8
2290500	2291147	narP	NP_416697.1	215	DNA-binding transcriptional dual regulator NarP
2291358	2292410	ccmH	NP_416698.1	350	holocytochrome c synthase CcmH component
2292407	2292964	ccmG	NP_416699.1	185	thiol:disulfide oxidoreductase CcmG
2292961	2294904	ccmF	NP_416700.1	647	holocytochrome c synthase CcmF component
2294901	2295380	ccmE	NP_416701.1	159	periplasmic heme chaperone
2295377	2295586	ccmD	NP_416702.1	69	cytochrome c maturation protein D
2295583	2296320	ccmC	NP_416703.1	245	cytochrome c maturation protein C
2296362	2297024	ccmB	NP_416704.1	220	cytochrome c maturation protein B
2297021	2297644	ccmA	NP_416705.2	207	cytochrome c maturation protein A
2297657	2298259	napC	NP_416706.1	200	periplasmic nitrate reductase cytochrome c protein
2298269	2298718	napB	NP_416707.4	149	periplasmic nitrate reductase cytochrome c550 protein
2298715	2299578	napH	NP_416708.1	287	ferredoxin-type protein NapH
2299565	2300260	napG	NP_416709.1	231	ferredoxin-type protein NapG
2300267	2302753	napA	NP_416710.1	828	periplasmic nitrate reductase subunit NapA
2302750	2303013	napD	NP_416711.1	87	NapA signal peptide-binding chaperone NapD
2303003	2303497	napF	NP_416712.1	164	ferredoxin-type protein
2303606	2303770	yojO	YP_009518801.1	54	uncharacterized protein YojO
2303905	2304393	eco	NP_416713.1	162	serine protease inhibitor ecotin
2305108	2306754	mqo	NP_416714.1	548	malate:quinone oxidoreductase
2306972	2308615	yojI	NP_416715.1	547	ABC transporter family protein/microcin J25 efflux protein
2308691	2309341	alkB	NP_416716.1	216	DNA oxidative demethylase
2309341	2310405	ada	NP_416717.1	354	DNA-binding transcriptional dual regulator/DNA repair protein Ada
2310479	2311534	ftp	NP_416718.1	351	FAD:protein FMN transferase
2311646	2312749	ompC	NP_416719.1	367	outer membrane porin C
D9
1196867	1197532	ymfD	NP_415655.1	221	putative SAM-dependent methyltransferase YmfD
1197533	1198237	ymfE	NP_415656.1	234	uncharacterized protein YmfE
1198695	1199588	lit	NP_415657.1	297	cell death peptidase Lit
1199679	1200806	intE	NP_415658.1	375	putative integrase
1200787	1201032	xisE	NP_415659.1	81	putative excisionase
1201069	1201380	ymfH	YP_009518763.1	103	putative protein YmfH
1201497	1201838	ymfI	NP_415661.2	113	uncharacterized protein YmfI
1201776	1202084	ymfJ	NP_415662.2	102	uncharacterized protein YmfJ
1202259	1202933	ymfK	NP_415663.1	224	putative repressor protein YmfK
1203024	1203224	ymfT	NP_415664.2	66	putative DNA-binding transcriptional regulator YmfT
1203268	1203825	ymfL	NP_415665.2	185	uncharacterized protein YmfL
1203822	1204160	ymfM	NP_415666.1	112	cell division inhibitor YmfM
1204170	1205537	ymfN	YP_009518764.1	455	chimeric replication protein/phage terminase YmfN
1205549	1205731	ymfR	NP_415668.1	60	IPR020297 domain-containing protein YmfR
1205731	1206204	beeE	YP_009518765.1	157	protein BeeE
1206913	1207497	ymfQ	NP_415671.1	194	DUF2313 domain-containing protein YmfQ
1207501	1208130	ycfK	NP_415672.1	209	protein StfP
1208132	1208545	tfaP	NP_415673.1	137	putative tail fiber assembly protein TfaP
1208517	1209119	tfaE	NP_415674.1	200	putative tail fiber assembly protein TfaE
1209685	1210239	pinE	NP_415676.1	184	site-specific DNA recombinase
1210346	1211179	mcrA	NP_415677.1	277	Type IV methyl-directed restriction enzyme EcoKMcrA
1196711	1196782	C0293		72	small regulatory RNA C0293
1204170	1204403	oweE		234
1204401	1205537	aaaE		1137
1206131	1206922	jayE		792
1209119	1209655	stfE		537
D10
4493375	4494406	idnD	NP_418688.1	343	L-idonate 5-dehydrogenase
4494623	4495186	idnK	NP_418689.1	187	D-gluconate kinase, thermosensitive
4495190	4496209	ahr	NP_418690.4	339	NADPH-dependent aldehyde reductase Ahr
4498272	4498637	insC6	NP_418692.2	121	IS2 insertion element repressor InsA
4498595	4499500	insD6	NP_418693.1	301	IS2 insertion element protein InsB
4501260	4501589	yjgZ	NP_418697.1	109	uncharacterized protein YjgZ
4502103	4503431	insG	NP_418698.1	442	IS4 family putative transposase
4504058	4505275	nanX	NP_418699.4	405	sialic acid transporter NanX
4496405	4496489	leuX		85	tRNA-leu
4496750	4497940	intB		1191
4499593	4500791	yjgX		1199
D11
4069475	4070401	yihR	NP_418315.3	308	putative sulfoquinovose mutarotase YihR
4070515	4071756	yihS	NP_418316.4	413	sulfoquinovose isomerase
4071773	4072651	yihT	NP_418317.1	292	6-deoxy-6-sulfofructose-1-phosphate aldolase
4072675	4073571	yihU	NP_418318.1	298	3-sulfolactaldehyde reductase
4073739	4074635	yihV	NP_418319.2	298	6-deoxy-6-sulfofructose kinase
4074669	4075454	csqR	NP_418320.2	261	DNA-binding transcriptional dual regulator CsqR
4075553	4076152	yihX	NP_418321.4	199	alpha-D-glucose-1-phosphate phosphatase YihX
4076146	4077018	yihY	NP_418322.1	290	PF03631 family membrane protein YihY
4077015	4077452	dtd	NP_418323.1	145	D-aminoacyl-tRNA deacylase
4077449	4078438	fabY	NP_418324.1	329	putative fatty acid biosynthesis enzyme FabY
4079291	4079509	yiiE	NP_418325.4	72	putative DNA-binding transcriptional regulator YiiE
4079751	4079969	yiiF	NP_418326.2	72	protein YiiF
4080299	4081228	fdhE	NP_418327.1	309	formate dehydrogenase formation protein
4081225	4081860	fdoI	NP_418328.1	211	formate dehydrogenase O subunit gamma
4081857	4082759	fdoH	NP_418329.1	300	formate dehydrogenase O subunit beta
4082772	4085822	fdoG	NP_418330.1	1016	formate dehydrogenase O subunit alpha
4086016	4086849	fdhD	NP_418331.1	277	sulfurtransferase for molybdenum cofactor sulfuration
4087002	4088057	yiiG	NP_418332.1	351	DUF3829 domain-containing lipoprotein YiiG
4088107	4089855	frvR	NP_418333.1	582	putative DNA-binding transcriptional regulator FrvR
4089855	4090925	frvX	NP_418334.1	356	peptidase M42 family protein FrvX
4090915	4092366	frvB	NP_418335.4	483	putative PTS enzyme IIBC component FrvB
4092377	4092823	frvA	NP_418336.1	148	putative PTS enzyme IIA component FrvA
4093124	4093438	rhaM	NP_418337.1	104	L-rhamnose mutarotase
4093448	4094272	rhaD	NP_418338.1	274	rhamnulose-1-phosphate aldolase
4094723	4095982	rhaA	YP_026276.1	419	L-rhamnose isomerase
4095979	4097448	rhaB	NP_418340.1	489	rhamnulokinase
4097736	4098572	rhaS	NP_418341.1	278	DNA-binding transcriptional activator RhaS
4098646	4099494	rhaR	NP_418342.2	282	DNA-binding transcriptional activator RhaR
4099491	4100525	rhaT	NP_418343.1	344	rhamnose/lyxose:H(+) symporter
D12
1074920	1078882	putA	NP_415534.1	1320	fused DNA-binding transcriptional repressor/proline dehydrogenase/1-pyrroline-5-carboxylate dehydrogenase PutA
1079120	1079146	ymdG	YP_009518762.2	8	protein YmdG
1079305	1080813	putP	NP_415535.1	502	proline:Na(+) symporter
1082243	1083370	efeO	NP_415537.1	375	ferrous iron transport system protein EfeO
1083376	1084647	efeB	NP_415538.1	423	heme-containing peroxidase/deferrochelatase
1084992	1086056	phoH	NP_415539.1	354	ATP-binding protein PhoH
1086106	1086519	pgaD	NP_415540.1	137	poly-N-acetyl-D-glucosamine synthase subunit PgaD
1086521	1087846	pgaC	NP_415541.1	441	poly-N-acetyl-D-glucosamine synthase subunit PgaC
1087839	1089857	pgaB	NP_415542.1	672	poly-beta-1,6-N-acetyl-D-glucosamine N-deacetylase and beta-1,6 glycoside hydrolase
1089866	1092289	pgaA	NP_415543.1	807	partially deacetylated poly-beta-1,6-N-acetyl-D-glucosamine export outer membrane porin
1092876	1094234	dgcT	NP_415544.1	452	putative diguanylate cyclase DgcT
1094275	1095141	insF4	NP_415545.1	288	IS3 element protein InsF
1095138	1095437	insE4	NP_415546.2	99	IS3 element protein InsE
1095843	1096829	ycdU	NP_415548.1	328	uncharacterized protein YcdU
1097886	1098824	ghrA	NP_415551.2	312	glyoxylate/hydroxypyruvate reductase A
1098879	1099616	ycdX	NP_415552.1	245	zinc-binding phosphatase YcdX
1099640	1100194	ycdY	NP_415553.1	184	chaperone protein YcdY
1100296	1100787	ycdZ	NP_415554.4	163	inner membrane protein YcdZ
1100851	1101684	csgG	NP_415555.1	277	curli secretion channel
1101711	1102127	csgF	NP_415556.1	138	curli assembly component CsgF
1102152	1102541	csgE	NP_415557.1	129	curli assembly component CsgE
1102546	1103196	csgD	NP_415558.1	216	DNA-binding transcriptional dual regulator CsgD
1103951	1104406	csgB	NP_415559.1	151	curlin, minor subunit
1104447	1104902	csgA	NP_415560.1	151	curlin, major subunit
1104961	1105293	csgC	NP_415561.1	110	curlin chaperone
1105414	1105725	ymdA	NP_415562.1	103	uncharacterized protein YmdA
1105820	1106353	ymdB	NP_415563.1	177	2\\'-O-acetyl-ADP-ribose deacetylase, regulator of RNase III activity
1106355	1107776	clsC	NP_415564.2	473	cardiolipin synthase C
1107784	1108941	opgC	NP_415565.1	385	osmoregulated periplasmic glucans (OPG) biosynthesis protein C
1081356	1082185	efeU		830
1097565	1097652	serX		88	tRNA-ser
D13
3296409	3296984	dolP	NP_417619.1	191	division and outer membrane stress-associated lipid-binding lipoprotein
3297098	3298138	yraQ	NP_417620.1	346	permease family protein YraQ
3298211	3298846	yraR	NP_417621.2	211	putative nucleoside-diphosphate-sugar epimerase
3298974	3299492	yhbO	NP_417622.2	172	protein/nucleic acid deglycase 2
3299472	3299915	yhbP	NP_417623.1	147	putative FMN binding protein YhbP
3299966	3300268	yhbQ	NP_417624.1	100	DNA damage response nuclease YhbQ
3300255	3300758	yhbS	NP_417625.1	167	putative N-acetyltransferase YhbS
3300752	3301276	ubiT	NP_417626.1	174	anaerobic ubiquinone biosynthesis accessory factor UbiT
3301485	3302480	ubiU	NP_417627.1	331	ubiquinone biosynthesis protein UbiU
3302489	3303367	ubiV	NP_417628.2	292	ubiquinone biosynthesis protein UbiV
